# Supplementary material for: A Randomized Double-Blind Placebo-Controlled Trial of a Botanical Formulation for Symptom Management in Male Climacteric Syndrome
Source: Medicina (Kaunas). 2026 Jul 10;62(7):1334. doi: 10.3390/medicina62071334 (PMC13414437; doi:10.3390/medicina62071334)
Supplement: Supplementary file 1 [file medicina-62-01334-s001.zip]

Archive with 2 entries (2 files):
- medicina-4354052-supplementary.pdf
- medicina-4354052-supplementary Document S1.pdf
